# Supplementary material for: Knowledge and practices of toxoplasmosis among healthcare workers at two large referral hospitals in Zambia: Implications on the One Health Approach
Source: PLOS Glob Public Health. 2023 Aug 15;3(8):e0002235. doi: 10.1371/journal.pgph.0002235 (PMC10426967; doi:10.1371/journal.pgph.0002235)
Supplement: S4 File — (CSV) [file pgph.0002235.s004.csv]

A1. Record ID	A2. District	A3. Health Facility	A4. Section of work	B1. Gender	B2. Age	B3. Residence withing the district	B4. Marital Status	B5. Designation as a healthworker	B6. Highest Education attained	B7. How many years of experience as a healthworker do you have	B8. Do you know when and how to treat toxoplasmosis?	B9. Have you ever tested for toxoplasmosis	B10. Have you ever screened a patient/ client for toxoplasmosis	B11. Have you ever seen a clinical case (clinicians) or handled a sample of toxoplasmosis (for lab staff)?	B12. Do you work in the ART section or MCH sections of the facility	C1. Toxoplasma gondii is a/an	C2. Toxoplasma gondii can infect humans	C3. Toxoplasmosis is caused by a toxin	C4. Can toxoplasmosis be treated	C5. Which of the following medicine can be used for management of toxoplasmosis	C6. Can pregnant women develop complications due to toxoplasma infection?	C7. Can unborn and new/born children develop serious complication after infection with toxoplasmosis	C8. Can a baby with toxoplasmosis have vision and mental problems	C9. Chorioretinitis is a clinical manifestation of toxoplasmosis	C10. Hydrocephalus in children is a clinical manifestation of toxoplasmosis	C11. Encephalitis is a clinical manifestation of toxoplasmosis	C12. Mental retardation is a clinical manifestation of toxoplasmosis	C15. Toxoplasma can infect pigs	C16. Toxoplasma can infect sheep	C17. Toxoplasma can infect chickens	C18. Toxoplasma can infect dogs	C19. Toxoplasma can infect cats	C20. Toxoplasma can infect mosquitoes	C21. Toxoplasma gondii can be shed in faeces of humans	C23. Toxoplasma gondii can be shed in faeces of chicken	C24. Toxoplasma gondii can be shed in faeces of cats	C25. Toxoplasma gondii can be shed in faeces of cattle	C26. Toxoplasma gondii infection can be meatborne	C27. Toxoplasma gondii infection can be waterborne	C28. Clinical toxoplasmosis may involve the central nervous system	C30. Clinical toxoplasmosis may affect blood cells	D1. Do you have domestic cat(s) at home	D2. If yes to D1, Do you change cat litter/clean cat premises	D3. Have you ever been involved in farming or gardening activities?	D4. If yes to D3, do you wear gloves when farming or gardening	D5. Do you thoroughly wash and peel fruits and vegetables before eating?	D6. Have you ever eaten raw/ undercooked or cured meat?	D7. Have you ever eaten raw fruits/ vegetables?	D8. Do you drink raw milk?
3	Namwala	Namwala District Hospital	Laboratory	Male	43	Kalundu	Married/Cohabiting	Laboratory staff	College Education	13	No	No	No	No	No	0	1	1	1	0	1	1	0	0	0	0	0	0	0	0	0	1	1	0	0	0	0	0	0	1	0	1	1	1	0	1	0	1	1
4	Namwala	Namwala District Hospital	Laboratory	Male	26	Location	Single	Laboratory staff	College Education	2	No	No	No	No	Yes	0	1	0	1	0	1	1	1	1	1	0	1	1	1	0	1	1	1	0	1	1	1	0	1	1	0	0		1	0	1	1	1	1
5	Namwala	Namwala District Hospital	Laboratory	Male	29	Air strip	Married/Cohabiting	Laboratory staff	College Education	3	No	No	No	No	Yes	0	1	0	1	0	1	1	1	1	0	1	1	1	0	1	0	0	1	0	0	0	0	1	1	1	0	0		1	0	1	0	1	0
6	Namwala	Namwala District Hospital	Pharmacy	Female	35	Location	Married/Cohabiting	Pharmacy staff	College Education	8	No	No	No	No	Yes	1	1	0	1	0	1	1	1	1	0	1	1	1	0	1	1	1	1	0	0	1	0	1	1	1	0	1	1	1	0	1	1	1	1
7	Namwala	Namwala District Hospital	Radiology	Male	29	Location	Single	Other	College Education	3	No	No	No	No	No	0	1	1	1	0	1	1	1	1	0	1	1	1	0	0	0	0	0	0	0	0	0	1	0	1	0	0		0		1	0	1	1
8	Namwala	Namwala District Hospital	Radiology	Male	31	Riverside	Married/Cohabiting	Other	College Education	7	No	No	No	No	Yes	1	1	1	1	0	1	1	0	0	0	0	0	0	0	0	0	1	1	0	1	1	1	1	0	1	0	0		1	0	1	1	1	0
9	Namwala	Namwala District Hospital	Clinical	Female	21	Hospital	Married/Cohabiting	Nurse	College Education	1	No	No	No	No	No	1	1	1	1	0	1	1	1	0	1	1	1	1	1	1	1	1	1	1	1	1	1	1	1	1	1	0		1	0	1	1	1	1
10	Namwala	Namwala District Hospital	Laboratory	Male	30	New houses	Married/Cohabiting	Laboratory staff	College Education	3	No	No	No	No	Yes	1	1	0	0		1	1	0	0	0	0	1	1	1	1	1	1	1	0	0	1	0	1	1	1	1	1	1	1	0	1	1	1	1
11	Namwala	Namwala District Hospital	Clinical	Male	29	New houses	Single	Clinician	College Education	1	Yes	No	No	No	Yes	0	1	1	1	0	1	1	0	0	0	1	0	0	0	0	0	1	1	0	1	1	1	0	1	1	0	0		1	0	1	1	1	0
14	Namwala	Namwala District Hospital	Laboratory	Male	29	New houses	Single	Laboratory staff	College Education	7	No	No	Yes	Yes	Yes	0	1	0	1	0	0	0	0	0	0	0	0	1	1	1	0	1	0	0	0	1	0	1	1	1	0	1	1	1	0	1	1	1	1
16	Namwala	Namwala District Hospital	Laboratory	Male	31	New houses	Single	Laboratory staff	University education	5	No	No	Yes	Yes	Yes	1	1	1	1	0	1	1	1	1	1	1	1	0	1	0	1	1	1	0	0	1	0	1	1	1	0	0		1	0	1	1	1	1
17	Namwala	Namwala District Hospital	Pharmacy	Male	32	New houses	Married/Cohabiting	Pharmacy staff	College Education	4	No	No	No	No	Yes	0	1	0	1	0	1	0	0	0	0	0	0	1	0	0	1	1	0	0	0	0	0	0	1	1	0	0		1	0	1	1	1	1
18	Namwala	Namwala District Hospital	Pharmacy	Female	28	Riverside	Married/Cohabiting	Pharmacy staff	College Education	6	No	No	No	No	Yes	1	1	1	1	0	1	1	1	0	1	0	1	1	1	1	1	1	0	0	0	1	0	1	1	1	0	0		1	0	1	0	1	0
19	Namwala	Namwala District Hospital	Clinical	Female	26	Riverside	Married/Cohabiting	Nurse	College Education	2	No	No	No	No	No	1	1	0	1	0	0	0	0	0	0	1	1	1	0	0	1	1	0	0	0	0	0	1	0	0	0	0		1	1	1	1	1	0
20	Namwala	Namwala District Hospital	Clinical	Male	23	Location	Single	Nurse	College Education	1	No	No	No	No	Yes	0	1	1	0		1	1	1	1	1	1	1	0	0	0	0	0	1	0	0	0	0	1	0	1	0	0		1	0	1	1	1	0
21	Namwala	Namwala District Hospital	Laboratory	Male	33	New houses	Married/Cohabiting	Laboratory staff	College Education	3	No	Yes	No	No	Yes	0	1	0	1	0	1	1	0	1	0	0	1	1	1	0	1	1	0	0	0	1	0	1	0	1	0	1	1	1	0	1	0	1	1
23	Namwala	Namwala District Hospital	Laboratory	Male	43	Kalundu	Married/Cohabiting	Laboratory staff	College Education	13	No	No	No	No	No	0	1	1	1	0	1	1	0	0	0	0	0	0	0	0	0	1	1	0	0	0	0	0	0	1	0	1	1	1	0	1	0	1	1
24	Namwala	Namwala District Hospital	Laboratory	Male	26	Location	Single	Laboratory staff	College Education	2	No	No	No	No	Yes	0	1	0	1	0	1	1	1	1	1	0	1	1	1	0	1	1	1	0	1	1	1	0	1	1	0	0		1	0	1	1	1	1
25	Namwala	Namwala District Hospital	Laboratory	Male	29	Air strip	Married/Cohabiting	Laboratory staff	College Education	3	No	No	No	No	Yes	0	1	0	1	0	1	1	1	1	0	1	1	1	0	1	0	0	1	0	0	0	0	1	1	1	0	0		1	0	1	0	1	0
26	Namwala	Namwala District Hospital	Pharmacy	Female	35	Location	Married/Cohabiting	Pharmacy staff	College Education	8	No	No	No	No	Yes	1	1	0	1	0	1	1	1	1	0	1	1	1	0	1	1	1	1	0	0	1	0	1	1	1	0	1	1	1	0	1	1	1	1
27	Namwala	Namwala District Hospital	Radiology	Male	29	Location	Single	Other	College Education	3	No	No	No	No	No	0	1	1	1	0	1	1	1	1	0	1	1	1	0	0	0	0	0	0	0	0	0	1	0	1	0	0		0		1	0	1	1
28	Namwala	Namwala District Hospital	Radiology	Male	31	Riverside	Married/Cohabiting	Other	College Education	7	No	No	No	No	Yes	1	1	1	1	0	1	1	0	0	0	0	0	0	0	0	0	1	1	0	1	1	1	1	0	1	0	0		1	0	1	1	1	0
29	Namwala	Namwala District Hospital	Clinical	Female	21	Hospital	Married/Cohabiting	Nurse	College Education	1	No	No	No	No	No	1	1	1	1	0	1	1	1	0	1	1	1	1	1	1	1	1	1	1	1	1	1	1	1	1	1	0		1	0	1	1	1	1
30	Namwala	Namwala District Hospital	Laboratory	Male	30	New houses	Married/Cohabiting	Laboratory staff	College Education	3	No	No	No	No	Yes	1	1	0	0		1	1	0	0	0	0	1	1	1	1	1	1	1	0	0	1	0	1	1	1	1	1	1	1	0	1	1	1	1
31	Namwala	Namwala District Hospital	Clinical	Male	29	New houses	Single	Clinician	College Education	1	Yes	No	No	No	Yes	0	1	1	1	0	1	1	0	0	0	1	0	0	0	0	0	1	1	1	1	1	1	0	1	1	0	0		1	0	1	1	1	0
34	Namwala	Namwala District Hospital	Laboratory	Male	29	New houses	Single	Laboratory staff	College Education	7	No	No	Yes	Yes	Yes	0	1	0	1	0	0	0	0	0	0	0	0	1	1	1	0	1	0	0	0	1	0	1	1	1	0	1	1	1	0	1	1	1	1
36	Namwala	Namwala District Hospital	Laboratory	Male	33	New houses	Married/Cohabiting	Laboratory staff	College Education	3	No	Yes	No	No	Yes	0	1	0	1	0	1	1	0	1	0	0	1	1	1	0	1	1	0	0	0	1	0	1	0	1	0	1	1	1	0	1	0	1	1
38	Namwala	Namwala District Hospital	Laboratory	Male	31	New houses	Single	Laboratory staff	University education	5	No	No	Yes	Yes	Yes	1	1	1	1	0	1	1	1	1	1	1	1	0	1	0	1	1	1	0	0	1	0	1	1	1	0	0		1	0	1	1	1	1
39	Namwala	Namwala District Hospital	Pharmacy	Male	32	New houses	Married/Cohabiting	Pharmacy staff	College Education	4	No	No	No	No	Yes	0	1	0	1	0	1	0	0	0	0	0	0	1	0	0	1	1	0	0	0	0	0	0	1	1	0	0		1	0	1	1	1	1
40	Namwala	Namwala District Hospital	Pharmacy	Female	28	Riverside	Married/Cohabiting	Pharmacy staff	College Education	6	No	No	No	No	Yes	1	1	1	1	0	1	1	1	0	1	0	1	1	1	1	1	1	0	0	0	1	0	1	1	1	0	0		1	0	1	0	1	0
41	Namwala	Namwala District Hospital	Clinical	Female	26	Riverside	Married/Cohabiting	Nurse	College Education	2	No	No	No	No	No	1	1	0	1	0	0	0	0	0	0	1	1	1	0	0	1	1	0	0	0	0	0	1	0	0	0	0		1	1	1	1	1	0
42	Namwala	Namwala District Hospital	Clinical	Male	23	Location	Single	Nurse	College Education	1	No	No	No	No	Yes	0	1	1	0		1	1	1	1	1	1	1	0	0	0	0	0	1	0	0	0	0	1	0	1	0	0		1	0	1	1	1	0
43	Namwala	Namwala District Hospital	Clinical	Male	40	Yes	Married/Cohabiting	Nurse	University education	13	Yes	No	No	No	No	1	1	0	1	1	1	1	1	1	0	0	1	0	0	0	0	0	0	0		1	0	1	1	1	0	0		1	0	1	0	1	1
44	Namwala	Namwala District Hospital	Clinical	Male	26	New houses	Married/Cohabiting	Nurse	College Education	5	No	No	No	No	No	0	1	0	0		1	1	0	1	0	0	1	0	0	0	1	1	0	0	0	1	0	1	0	1	0	0		1	0	1	1	1	0
45	Namwala	Namwala District Hospital	Clinical	Female	38	Yes	Single	Nurse	College Education	12	No	No	No	No	No	1	1	0	1	0	1	1	1	0	0	0	1	0	0	0	0	0	1	1	0	0	0	1	0	1	0	0		1	1	1	1	1	1
46	Namwala	Namwala District Hospital	Clinical	Female	40	Yes	Married/Cohabiting	Nurse	College Education	2	No	No	No	No	No	1	1	0	1	0	1	1	0	0	0	0	0	1	0	0	0	0	0	0	0	0	0	0	0	0	0	0		0		1	0	1	0
47	Namwala	Namwala District Hospital	Clinical	Female	29	Yes	Single	Nurse	College Education	2	Yes	No	No	No	No	1	1	0	1	1	1	1	1	0	1	1	1	1	1	1	1	1	1	0	0	1	0	1	1	1	0	1	1	1	0	1	0	1	0
48	Namwala	Namwala District Hospital	Clinical	Female	28	Yes	Married/Cohabiting	Nurse	University education	2	Yes	No	No	No	No	1	1		1		1	1	1	1	1		1	1	1	0	0	1	1	1	1	1	1	1	1			0		1	0	1	0	1	1
49	Namwala	Namwala District Hospital	Clinical	Male	33	Yes	Married/Cohabiting	Nurse	College Education	1	No	No	No	No	No	0	0	0	0		0	0	0	0	0	0	0	0	0	0	0	0	0	0	0	0	0	0	0	0	0	0		0		0	0	0	0
50	Namwala	Namwala District Hospital	Clinical	Female	25	Yes	Single	Nurse	College Education	1	No	No	No	No	No	0	1	0	1	0	1	1	0	0	0	0		0	0	0	0	0	1	0	1	0	1	0	0	1	0	0		0		1	0	0	0
51	Namwala	Namwala District Hospital	Laboratory	Male	28	Yes	Single	Laboratory staff	College Education	5	Yes	No	Yes	No	No	1	1	1	1	0	1	0	1	0	0	0	1	0	0	0	0	0	1	0	0	0	0	1	0	1	0	1	0	1	0	1	1	1	1
52	Ndola	Ndola Teaching Hospital	Laboratory	Male	28	Pamozi	Single	Laboratory staff	College Education	3	No	No	No	No	No	1	1	1	1	0	1	1	1	0	0	0	1	0	0	0	0	0	1	0	0	0	0	1	0	1	0	1	0	1	0	1	1	1	1
53	Ndola	Ndola Teaching Hospital	Laboratory	Male	30	Masala	Single	Laboratory staff	College Education	5	No	No		No	No	1	1	1	1	1	1	1	1	0	0	0	1	0	0	0	0	0	0	0	0	1	0	1	0	1	0	1	0	1	0	1	0	1	1
54	Ndola	Ndola Teaching Hospital	Laboratory	Male	37	Pamozi	Married/Cohabiting	Laboratory staff	College Education	9	No	No	Yes	No	No	0	1	0	1	0	1	1	1	0	0	1	1	0	0	0	0	0	1	0	0	0	0	0	1	1	0	0		1	0	1	0	1	1
55	Ndola	Ndola Teaching Hospital	Laboratory	Male	22	Yes	Single	Laboratory staff	College Education	1	No	No	No	No	No	0	1	1	1	0	1	1	1	0	0	0	1	1	1	0	0	1	0	0	0	0	0	0	0	1	0	1	1	1	0	1	0	1	1
56	Ndola	Ndola Teaching Hospital	Laboratory	Female	33	Yes	Married/Cohabiting	Laboratory staff	College Education	10	Yes	No	Yes	No	No	1	1	0	0		1	1	1	1	0	0	0	0	0	0	0	0	0	0	0	1	0	1	0	1	0	0		1	0	1	1	1	1
57	Ndola	Ndola Teaching Hospital	Laboratory	Female	26	Yes	Married/Cohabiting	Laboratory staff	University education	2	Yes	No	No	No	No	0	1	0	1	1	1	1	1	0	0	0	1	0	0	0	0	0	1	0		1	1	1	0	1	0	0		1	0	1	0	1	1
58	Ndola	Ndola Teaching Hospital	Laboratory	Male	24	Yes	Married/Cohabiting	Laboratory staff	College Education	3	No	No	No	No	No	0	1	1	1	0	1	1	0	0	0	0	1	0	0	0	0	1	0	0	1	1	0	1	0	1	0	0		1	0	1	1	1
59	Ndola	Ndola Teaching Hospital	Clinical	Female	32	Kabelenga	Married/Cohabiting	Nurse	College Education	7	Yes	No	No	Yes	No	0	1	0	1	0	1	1	1	0	0	0	1	1	1	1	1	1	0	0	0	0	0	1	0	1	0	0		1	0	1	1	1	1
60	Ndola	Ndola Teaching Hospital	Clinical	Female	27	Yes	Married/Cohabiting	Nurse	University education	5	Yes	No	No	No	No	0	1	0	1	1	1	1	1	0	1	1	1	0	0	0	0	1	0	0	1	1	1	0	0	1	0	1	1	1	0	1	0	1	0
61	Ndola	Ndola Teaching Hospital	Clinical	Female	33	Yes	Single	Nurse	College Education	2	No	No	No	No	No	0	1	1	1	0	1	1	1	0	1	1	1	0	0	0	0	0	0	0	0	0	0	0	0	1	0	1	0	1	0	1	0	1	1
62	Ndola	Ndola Teaching Hospital	Clinical	Female	25	Twapya	Single	Nurse	College Education	2	Yes	No	No	No	No	1	1	0	1	1	1	1	0	0	1	1	1	0	0	0	0	0	0	0	0	0	0	1	1	1		0		1	0	1	0	1	1
63	Ndola	Ndola Teaching Hospital	Clinical	Female	26	Yes	Married/Cohabiting	Nurse	College Education	4	Yes	No	Yes	Yes	No	0	1	0	1	0	1	1	0	0	0	0		0	0	0	0	0	1	0	1	0	1	0	0	1	0	0		1	0	1	0	0	0
64	Ndola	Ndola Teaching Hospital	Clinical	Female	31	Yes	Single	Nurse	College Education	5	No	No	No	No	No	0	0	0	0		0	0	0	0	0	0	0	0	0	0	0	0	0	0	0	0	0	0	0	0	0	0		1	0	1	0	1	0
65	Ndola	Ndola Teaching Hospital	Laboratory	Female	28	Yes	Married/Cohabiting	Nurse	University education	2	Yes	No	No	No	No	1	1	0	1		1	1	1	0	1	0		1	1	0	0	1	1	0	1	1	1	1	1	1		1	0	1	0	1	0	1	0
66	Ndola	Ndola Teaching Hospital	Laboratory	Female	35	Yes	Married/Cohabiting	Nurse	College Education	1	No	No	No	No	No	0	0	0	0		0	0	0	0	0	0	0	0	0	0	0	0	0	0	0	0	0	0	0	0	0	1		1	0	1	0	1	0
67	Ndola	Ndola Teaching Hospital	Laboratory	Female	24	Yes	Single	Nurse	College Education	1	Yes	No	Yes	No	No	0	1	1	1	0	1	0	1	0	0	0	1	0	0	0	0	0	0	0	0	0	0	1	0	1	0	1	0	1	0	1	0	1	0
68	Ndola	Ndola Teaching Hospital	Clinical	Female	42	Yes	Married/Cohabiting	Nurse	College Education	12	Yes	No	Yes	Yes	No	0	1	0	1	0	1	1	0	0	1	0	0	0	0	0	0	0	1	0	1	0	1	1	0	1	0	0		1	0	1	0	1	0
69	Ndola	Ndola Teaching Hospital	Clinical	Female	29	Yes	Single	Nurse	College Education	2	Yes	No	No	No	No	1	1	0	1	1	1	1	1	1	1	0	1	1	1	1	1	1	1	0	0	1	0	1	1	1	0	0		1	0	1	0	1	0
70	Ndola	Ndola Teaching Hospital	Clinical	Female	37		Married/Cohabiting	Nurse	College Education	5	No	No	No	No	No	1	1	0	1		1	1	0	0	0	0	0	1	0	0	0	0	0	0		0	0	0	0	0	0	1	0	1	0	1	0	1	0
71	Ndola	Ndola Teaching Hospital	Clinical	Female	38	Yes	Single	Nurse	College Education	13	No	No	No	No	No	0	1	0	1	1	1	1	1	0	0	0	1	0	0	0	0	0	0	0	0	1	0	1	0	1	0	1	0	1	0	1	0	1	0
72	Ndola	Ndola Teaching Hospital	Clinical	Female	34	Yes	Married/Cohabiting	Nurse	University education	4	No	No	No	No	No	0	1	0	1	0	1	1	0	0	0	0	1	0	0	0	1	1	0	0	0	1	0	1	0	1	0	0		1	0	1	1	1	0
73	Ndola	Ndola Teaching Hospital	Clinical	Female	22	Yes	Married/Cohabiting	Nurse	College Education	1	No	No	No	No	No	0	1	1	0		1	0	0	0	1	0	1	0	0	0	0	0	1	0	1	0	1	0	1	1	0	1	0	1	0	1	0		1
74	Ndola	Ndola Teaching Hospital	Clinical	Female	26	Yes	Married/Cohabiting	Nurse	College Education	3	Yes	No	No	No	No	0	1	1	1	1	1	1	0	0	0		0	0	0	0	0	1	0	0	1	0	1	0	1	1	1	0		1	0	1	0	1	0
75	Ndola	Ndola Teaching Hospital	Clinical	Female	45	Yes	Married/Cohabiting	Nurse	College Education	14	Yes	No	Yes	Yes	No	1	1	1	1	1	1	1	1	0	1	1	1	1	1	0	1	1	0	0		1	1	1	1	1	1	0		1	0	1	0	1	0
76	Ndola	Ndola Teaching Hospital	Clinical	Female	29	Yes	Single	Nurse	College Education	6	No	No	No	No	No	0	1	0	1	0	1	1	0	0	0	0	0	0	0	0	0	0	0	0	0	0	0	0	0	0	0	1	0	1	0	1	1	1	0
77	Ndola	Ndola Teaching Hospital	Clinical	Male	30	Yes	Single	Clinician	University education	2	Yes	No	Yes	Yes	No	1	1	1	1	1	1	1	1	1	1	1	1	0	0	0	0	1	1	0	1	1	1	1	0	1	0	1	0	1	0	1	0	1	1
78	Ndola	Ndola Teaching Hospital	Clinical	Male	36	Yes	Married/Cohabiting	Clinician	University education	7	Yes	No	Yes	Yes	No	1	1	0	1	1	1	1	1	0	1	0	1	0	0	0	0	1	0	0	1	1	0	1	1	1	1	0		1	0	1	0	1	0
79	Ndola	Ndola Teaching Hospital	Clinical	Female	26	Yes	Single	Clinician	University education	1	No	No	No	No	No	1	1	1	1	1	1	1	1	0	1	0	1	0	0	0	0	1	0	0	1	1	0	1	0	1	0	0		1	0	1	0	1	0
80	Ndola	Ndola Teaching Hospital	Clinical	Male	27	Yes	Single	Clinician	University education	2	Yes	No	No	No	No	0	1	1	1	0	1	1	0	0	1	0	0	0	0	0	0	0	0	0	0	1	0	0	0	1	0	0		1	0	1	0	0	0
181	Ndola	Ndola Teaching Hospital	Dental	Male	31	Off Kandabwe Rd	Single	Other	University education	2	No	No	No	No	No	1	1	1	1	1	0	0		0	1	1	0	0	0	0	0	1	0	0	1	1	0	0	0	1	0	0		1	0	1	0	1	1
182	Ndola	Ndola Teaching Hospital	Clinical	Male	30	Dola hill	Single	Clinician	College Education	5	Yes	No	Yes	Yes	Yes	0	1		1	0	1	1	0	0	0	1	1	0	0	0	0	0	0	0	0	0	0		0	1	0	0		1	0		1	1	1
183	Ndola	Ndola Teaching Hospital	Clinical	Male	29	YES	Single	Clinician	University education	1	Yes	Yes	Yes	Yes	No	1	1	1	1	1	1	1	1	1	1	1	0	0	0	0	0	1	1	0	0	1	0	0	0	1	0	1	1	1	0	1	0	1	0
184	Ndola	Ndola Teaching Hospital	Clinical	Female	26	Kanini	Single	Nurse	College Education	2	No	No	No	No	No	0	0	0	0		0	0	0	0	0	0	0	0	0	0	0	0	0	0	0	0	0			0	0	1	0	1	0	1	0	1	0
185	Ndola	Ndola Teaching Hospital	Laboratory	Male	27	Chinese complex	Single	Laboratory staff	College Education	1	No	No	No	Yes	No	1	1	1	1	1	1	1	1	1	1	0	1	0	0	0	0	1	1	0	1	0	1	0	0	1	0	1	1	1	0	1	0	1	1
186	Ndola	Ndola Teaching Hospital	Laboratory	Female	27	Lubuto	Single	Laboratory staff	College Education	1	Yes	No	Yes	Yes	No	1	1		1	0	1	1	1	1	1	1	1	1	1	1	0	1	1	0	1	1	0	1	1	1	0	0		1	0	1	1	1	1
187	Ndola	Ndola Teaching Hospital	Laboratory	Female	25	Doctors quarters	Single	Laboratory staff	College Education	2	No	No	Yes	Yes	No	1	1	1	1	0	1	1	1	0	1	1	1	1	1	0	1	1	1	0	0	1	0	1	1	1	0	0		1	0	1	0	1	0
188	Ndola	Ndola Teaching Hospital	Laboratory	Male	33	Broadway	Single	Laboratory staff	College Education	3	Yes	Yes	No	Yes	No	1	1	0	1	0	1	0	0	1	1	1	1	0	0	0	0	0	0	0	0	1	0	1	0	1	0	0		1	1	1	0	1	1
189	Ndola	Ndola Teaching Hospital	Laboratory	Female	29	Northrise	Single	Laboratory staff	University education	6	Yes	No	No	Yes	No	1	1	1	1	1	1	0	0	0	1	1	1	0	0	0	0	0	0	0	0	0	0	0	0	1	1	1	0	1	0	1	1	1	1
190	Ndola	Ndola Teaching Hospital	Laboratory	Male	27	Yes	Single	Laboratory staff	College Education	5	Yes	No	No	Yes	No	1	1	0	1	1	1	1	0	0	0	0	1	0	0	0	1	1	1	0	1	1	0	0	1	0	0	0		0		1	0	1	1
191	Ndola	Ndola Teaching Hospital	Laboratory	Female	30	Yes	Single	Laboratory staff	College Education	4	Yes	No	No	No	No	1	1	1	1	1	1	1	0	0	0	0	0	0	0	0	1	1	1	0	1	1	0	0	0	1	0	0		0		1	0	1	0
192	Ndola	Ndola Teaching Hospital	Laboratory	Female	27	Town centre	Single	Laboratory staff	College Education	3	No	No	No	No	No	1	1	0	1	1	1	1	1	1	1	1	1	0	0	0	0	1	0	0	1	1	1	0	0	1	0	0		0		1	0	0	0
193	Ndola	Ndola Teaching Hospital	Laboratory	Female	26		Single	Laboratory staff	College Education	2	No	No	No	No	No	1	1	0	1	0	1	1	1	0	0	0	1	0	0	0	1	1	1	0	1	1	1	1	0	1	0	0		0		1	0	1	0
194	Ndola	Ndola Teaching Hospital	Laboratory	Male	32	Yes	Single	Laboratory staff	College Education	2	Yes	No	No	No	Yes	1	1	1	1	1	1	1	1	0	0	0	1	1	1	1	1	1	1	0	0	1	0	0	0	1	0	0		1	0	0	1	1	0
195	Ndola	Ndola Teaching Hospital	Laboratory	Male	36	Northrise	Married/Cohabiting	Clinician	University education	5	Yes	No	Yes	Yes	No	1	1	1	1	1	1	1	1	1	1	1	1	0	0	0	0	1	1		1	1	0	1	0	1	0	0		0		1	0	1	0
196	Ndola	Ndola Teaching Hospital	Laboratory	Male	27	Mitengo	Single	Clinician	University education	1	Yes	No	No	No	No	1	1	0	1	1	1	1	0	0	1	1	0	1	0	0	0	1	1	0	1	1	0	1	0	1	0	0		1	0	1	0	1	0
197	Ndola	Ndola Teaching Hospital	Laboratory	Female	32	Masala	Single	Clinician	University education	3	Yes	No	No	No	No	1	1	0	1	1	1	1	1	1	1	1	0	0	0	0	0	1	1	0	1	1	0	1	0	1	0	1		1	0	1	0	1	0
198	Ndola	Ndola Teaching Hospital	Clinical	Male	29		Single	Clinician	University education	2	Yes	No	No	Yes	No	1	1	0	1	0	1	1	1	1	1	1	0	0	0	0	0	1	1	0	1	1	1	1	0	1	0	0		1	0	1	1	1	1
199	Ndola	Ndola Teaching Hospital	Clinical	Female	39	Kasenshi	Widowed	Nurse	College Education	14	No	No	No	Yes	No	0	1	0	1	0	0	0	0	0	0	0	0	0	0	0	0	0	0	0	0	0	0	0	0	0	0	1	0	1	0	1	0	1	0
200	Ndola	Ndola Teaching Hospital	Clinical	Female	30		Married/Cohabiting	Nurse	College Education	7	No	No	No	No	No	0	1	0	0		0	0	0	0	0	0	0	0	0	0	0	0	1	0	1	0	0	1	0	0	0	0		1	0	1	0	1	1
201	Ndola	Ndola Teaching Hospital	Clinical	Male	26		Single	Clinician	College Education	2	No	No	No	No	No	0	1	0	1	0	1	1	0	0	1	1	0	0	0	0	0	1	1	0	0	1	0	0	0	1	0	0		1	0	1	1	1	0
202	Ndola	Ndola Teaching Hospital	Clinical	Male	35	Yes	Married/Cohabiting	Nurse	College Education	7	No	No	No	No	No	0	1	0	1	0	1	1	1	0	1	0	0	0	0	0	0	0	1	0	1	1	1	1	0	0	0	0		0		1	1	1	1
203	Ndola	Ndola Teaching Hospital	Clinical	Female	38	Yes	Married/Cohabiting	Nurse	College Education	10	Yes	No	No	Yes		1	1	0	1	1	1	1	0	0	1	1	0	0	0	0	0	0	0	0		0	0	0	0	1	0	1	0	1	0	1	1	1	1
204	Ndola	Ndola Teaching Hospital	Clinical	Female	26	Yes	Married/Cohabiting	Nurse	College Education	2	No	No	No	No	No	0	1	0	0		0	0	0	0	0	0	0	0	0	0	0	0	0	0		0	0	0	0	0	0	1	1	0		1		1	0
205	Ndola	Ndola Teaching Hospital	Clinical	Female	41		Married/Cohabiting	Nurse	College Education	13	Yes	No	No	Yes	No	0	1	0	1	0	1	1	0	0	1	1		0	0	0	0	0	1	0	1	0	1	0	0	1	0	1	0	1	0	1	0	1	0
206	Ndola	Ndola Teaching Hospital	Clinical	Female	27	Twapya	Married/Cohabiting	Nurse	College Education	3	No	No	No	No	No	0	1	0	1	0	1	1	1	0	1	1	0	0	0	0	0	1	0	0	0		0	0	0	1	0	1	0	1	0	1	0	1	1
207	Ndola	Ndola Teaching Hospital	Dental	Male	36	16 Yembe Crescent	Married/Cohabiting	Clinician	University education	13	Yes	No	No	No	No	0	1	0	1	0	1	1	1	0	0	0	0	0	0	0	0	0	0	0	0	0	0	0	0	1	0	0		1	0	1	0	1	1
208	Ndola	Ndola Teaching Hospital	Dental	Male	36	Yes	Married/Cohabiting	Clinician	University education	7	No	No	No	Yes	No	0	1	0	1	0	1	1	1	1	1	1	1	1	0	0	0	0	1	0	1	0	1	1	1	1	0	0		1	0	1	0	1	0
209	Ndola	Ndola Teaching Hospital	Dental	Male	27	Yes	Single	Other	College Education	3	Yes	Yes	No	Yes	No	1	1	0	1	0	1	1	1	0	0	1	0		1	0	0	0	1	0	1	0	0	0	0	1	0	1	0	1	1	1	1	1	1
210	Ndola	Ndola Teaching Hospital	Dental	Female	24	Ndola	Single	Clinician	University education	2	Yes	No	Yes	Yes	Yes	0	1	0	1	0	1	0	1	0	1	1	1	0	0	1	0	0	1	1	0	1	0	0	1	1	1	1	1	0		0	1	0	0
211	Ndola	Ndola Teaching Hospital	Dental	Male	29	Yes	Married/Cohabiting	Clinician	University education	2	Yes	No	No	No	Yes	1	1	1	1	1	1	1	1	1	1	1	1	1	1	1	1	1	1	1	1	1	1	1	1	1	1	0		0		1	0	1	1
212	Ndola	Ndola Teaching Hospital	Dental	Female	44	Yes	Widowed	Clinician	University education	14	Yes	Yes	Yes	Yes	No	0	1	0	0		1	1	1	1	1	1	1	0	0	0	0	0	1	1	1	0	1	0	0	1	0	1	1	1	1	1	1	1	1
213	Ndola	Ndola Teaching Hospital	Clinical	Male	29	Ndola	Single	Clinician	University education	2	Yes	No	Yes	No	Yes	1	1	1	1	0	1	1	1	1	0	1	1	0	0	0	0	1	1	1	1	1	1	0	1	1	1	0		1	0	1	1	1	0
214	Ndola	Ndola Teaching Hospital	Clinical	Female	25	Minsundu	Married/Cohabiting	Nurse	College Education	1	No	No	No	No	No	0	0	0	0		0	0	0	0	0	0	0	0	0	0	0	0	0	0	0	0	0	0	0	0	0	0		1	0	1	1	1	0
215	Ndola	Ndola Teaching Hospital	Clinical	Female	27	Kanini	Single	Nurse	College Education	2	No	No	No	No	No	0	0	0	0		0	0	0	0	0	0		0	0	0	0		0	0	0	0	0	0	0	0	0	1	0	0		1	0	0	0
216	Ndola	Ndola Teaching Hospital	Clinical	Female	47	Yes	Widowed	Nurse	College Education	20	No	Yes	No	No	No	0	1	0	1	0	1	0	0	0	0	0	0	0	0	0	0	0	0	0	0	0	0	0	0	0	0	0		1	0	1	0	1	0
217	Ndola	Ndola Teaching Hospital	Clinical	Female	41	Yes	Married/Cohabiting	Nurse	University education	17	Yes	No	Yes	No	No	0	1	0	1	0	1	1	1	1	0	1	1	0	0	0	0	1	0	0	0	1	1	0	0	1	0	0		1	0	1	0	1	0
218	Ndola	Ndola Teaching Hospital	Clinical	Female	32	Ndola Teaching Hospital	Married/Cohabiting	Nurse	College Education	8	Yes	No	No	Yes	Yes	0	1	0	1	0	1	1	1	1	1	1	1	1	1	1	1	1	1	0	0	1	0	1	1	1	0	0		1	0	1	0	0	0
219	Ndola	Ndola Teaching Hospital	Clinical	Female	28	Yes	Married/Cohabiting	Nurse	College Education	2	No	No	No	No	Yes	0	1	0	1	0	1	1	1	1	0	1	1	0	0	0	0	0	1	0	0	0	0	0	0	1	0	0		1	0	1	0	1	0
220	Ndola	Ndola Teaching Hospital	Clinical	Female	37	Yes	Married/Cohabiting	Nurse	College Education	12	No	No	No	No	No	1	1	0	1	1	1	1	0	0	0	0	0	0	0	0	0	0	0	0	0	0	0	0	0	0	0	0		0		1	0	0	0
221	Ndola	Ndola Teaching Hospital	Clinical	Female	29	Yes	Married/Cohabiting	Nurse	College Education	5	No	No	No	No	No	0	1	0	1	0	1	1	1	0	1	1	1	1	1	1	1	1	0	0	0	1	0	1	1	1	0	1	1	1	0	1	0	1	0
222	Ndola	Ndola Teaching Hospital	Clinical	Female	25	Yes	Single	Nurse	College Education	1	No	No	No	No	No	0	1	0	1	0	1	1	0	0	0	1	0	0	0	0	0	0	1	0	1	0	1	0	0	1	0	0		0		1	0	1	0
223	Ndola	Ndola Teaching Hospital	Clinical	Female	28	Yes	Married/Cohabiting	Nurse	College Education	5	Yes	No	Yes	No	No	1	1	1	1	0		1	0	0	0	0	1	0	0	0	0	0	1	0	0	0	0	1	0	1	0	1	0	1	0	1		1	1
224	Ndola	Ndola Teaching Hospital	Clinical	Female	33	Town centre	Single	Nurse	College Education	2	No	No	No	No	No	0	0	0	0		0	0	0	0	0	0	0	0	0	0	0	0	0	0	0	0	0	0	0	0	0	0		1	0	1	1	1	0
225	Ndola	Ndola Teaching Hospital	Clinical	Female	28	Yes	Divorced/Separation	Nurse	College Education	2	Yes	No	No	No	No	1	1		1	0	1	1	1	1	1	1	1	1	1	0	0		1	1	1	1	0			0		1	0	1	0	1	1	1	0
226	Ndola	Ndola Teaching Hospital	Clinical	Female	40		Married/Cohabiting	Nurse	College Education	13	No	No	No	No	No	0	0	0	0		0	0	0	0	0	0	0	0	0	0	0	0	0	0	0	0	0	0	0	0	0	0		1	0	1	1	1	0
227	Ndola	Ndola Teaching Hospital	Clinical	Female	38	Yes	Married/Cohabiting	Nurse	College Education	12	No	No	No	No	No	0	1	0	1	0	1	1	0	0	1	1	0	0	0	0	0	1	1	0	0	1	0	0	0	1	0	0		1	0	1	1	1	0
228	Ndola	Ndola Teaching Hospital	Clinical	Female	29	Jacaranda	Single	Nurse	University education	5	No	No	No	No	No	0	0	0	0		0	0	0	0	0	0	0	0	0	0	0	0	0	0	0	0	0	0	0	0	0	0		1	0	1	0	1	0
229	Ndola	Ndola Teaching Hospital	Clinical	Female	43	Kasenshi	Married/Cohabiting	Nurse	University education	18	No	No	No	No	No	0	1	0	1	0	1	0	0	0	0	0	0	0	0	0	0	0	1	0	1	0	1	0	0	0	0	0		1	0	1	0	1	0
230	Ndola	Ndola Teaching Hospital	Clinical	Male	26	Lubuto	Single	Nurse	College Education	2	Yes	No	No	No	No	0	1	0	1	0	1	1	0	0	0	0	0	0	0	0	0	0	0	0	0	0	0	0	0	0	0	0		1	1	1	0	1	0
231	Ndola	Ndola Teaching Hospital	Clinical	Female	29		Married/Cohabiting	Nurse	College Education	5	No	No	No	No	No	0	1	0	0		1	1	0	0	0	0	0	0	0	0	0	0	0	0	0	0	0	0	0	0	0	0		1	0	1	1	1	0
232	Ndola	Ndola Teaching Hospital	Clinical	Female	38	Yes	Married/Cohabiting	Nurse	College Education	13	No	No	No	Yes	No	0	1	0	1	0	1	0	0	0	1	1	0	0	0	0	0	1	1	0	1	1	1	0	0	1	0	1	0	1	0	1	1	1	0
233	Ndola	Ndola Teaching Hospital	Clinical	Male	30	Northrise	Married/Cohabiting	Clinician	University education	3	Yes	No	Yes	Yes	No	1	1	1	1	1	1	1	1	0	1	1	1	1	1	0	0	1	0	0	1	1	0	1	0	1	0	0		1	0	1	1	1	0
234	Ndola	Ndola Teaching Hospital	Clinical	Female	33		Single	Clinician	University education	5	Yes	No	No	No	No	1	1	0	1	1	1	1	1	0	1	1	1	0	0	0	0	1	1	0	1	1	0	0	0	1	0	0		1	0	1	0	1	0
235	Ndola	Ndola Teaching Hospital	Clinical	Male	40	Yes	Married/Cohabiting	Clinician	University education	12	Yes	No	No	Yes	Yes	1	1	1	1	1	1	1	1	0	1	1	0	1	0	0	0	1	1	0	1	1	0	1	0	1	0	1	0	1	0	1	0	1	0
236	Ndola	Ndola Teaching Hospital	Clinical	Male	29	Town centre	Married/Cohabiting	Clinician	University education	2	Yes	No	No	No	No	1	1	0	1	1	1	1	1	1	1	1	1	1	0	0	0	1	1	0	1	0	0	1	0	1	0	0		1	0	1	0	1	0
237	Ndola	Ndola Teaching Hospital	Clinical	Female	38		Single	Nurse	College Education	12	No	No	No	Yes	No	1	1	0	1	0	1	1	0	0	1	0	0	0	0	0	0	0	0	0	0	0	0	0	0	1	0	0		1	0	1	1	1	0
238	Ndola	Ndola Teaching Hospital	Clinical	Male	26		Single	Clinician	University education	1	Yes	Yes	No	Yes	No	1	1	1	1	0	1	1	1	1	1	1	1	0	0	0	0	1	1	0	1	1	1	0	0	1	0	1	0	0		1	0	1	0
239	Ndola	Ndola Teaching Hospital	Clinical	Male	31		Single	Clinician	University education	4	No	No	No	No	No	1	1	0	1	0	1	1	0	0	1	1	0	0	0	0	0	1	1	0	1	1	1	1	0	1	0	0		1	0	1	1	1	0
240	Ndola	Ndola Teaching Hospital	Clinical	Female	25	Yes	Single	Nurse	College Education	2	No	No	No	No	No	0	0	0	0		0	0	0	0	0	0	0	0	0	0	0	0	0	0	0	0	0		0	0	0	0		1	0	1	0	1	0
241	Ndola	Ndola Teaching Hospital	Clinical	Female	34		Married/Cohabiting	Nurse	University education	7	No	No	No	No	No	0	1	0	1	0	1	1	0	0	1	0	0	0	0	0	0	0	0	0	0	0	0	0	0	0	0	1	1	1	0	1	0	1	1
242	Ndola	Ndola Teaching Hospital	Dental	Female	45	Ndeke	Married/Cohabiting	Clinician	University education	18	No	No	No	No	No	0	1	1	1	0	1	1	0	0	1	1	0	0	0	0	0	1	1	0	1	0	0	1	0	1	0	1	1	1	0	1	0	1	0
243	Ndola	Ndola Teaching Hospital	Dental	Female	32	Hill crest	Married/Cohabiting	Nurse	College Education	7	No	No	No	No	Yes	0	0	0	0		0	0	0		0	0	0	0	0	0	0	0	0	0	0	0		0	0	0	0	1	0	1	0	1	0	1	0
244	Ndola	Ndola Teaching Hospital	Laboratory	Male	29	Yes	Divorced/Separation	Laboratory staff	College Education	4	Yes	No	No	No	No	1	1	0	1	0	1	1	1	0	1	0	0	1	0	1	0	1	1	0	0	1	1	0	0	1	0	0		1	0	1	1	1	0
245	Ndola	Ndola Teaching Hospital	Laboratory	Female	32	Yes	Married/Cohabiting	Laboratory staff	University education	2	Yes	No	No	No	Yes	1	1	1	1	1	1	1	1	0	1	1	0	1	1	1	0	1	1	0	0	1	1	1	0	1	1	0		1	0	1	0	1	0
246	Ndola	Ndola Teaching Hospital	Clinical	Male	27	Dola Hill	Single	Clinician	University education	3	No	No	No	No	No	0	0	0	0		0	0	0	0	0	0	0	0	0	0	0	0	0	0	1	0	1	0	0	0	0	1	1	1	0	1	1	1	1
247	Ndola	Ndola Teaching Hospital	Clinical	Male	26	Mukuba	Single	Clinician	College Education	2	Yes	No	No	No	Yes	1	1	1	1	1	1	1	1	1	1	1	0	1	0	0	1	1	0	0	0	1	0	0	0	1	0	0		0		1	0	0	1
248	Ndola	Ndola Teaching Hospital	Clinical	Female	29	Pamozi	Married/Cohabiting	Nurse	College Education	3	No	No	No	No	No	0	1	0	1	0	0	1	0	0	0	0	0	0	0	0	0	0	1	0	1	0	1	0	0	0		0		1	0	1	0	1	1
249	Ndola	Ndola Teaching Hospital	Clinical	Female	29	Ndeke	Married/Cohabiting	Nurse	College Education	5	Yes	No	No	No	No	1	1	0	1	0	1	1	1	0	0	0	0	1	1	1	0	0	0	0	0	1	0	1	1	0	0	0		1	0	1	1	1	1
250	Ndola	Ndola Teaching Hospital	Clinical	Female	27	Yes	Single	Nurse	College Education	1	No	No	No	No	No	0	1	1	0		1	1	1	0	0	0	1	0	0	1	0	0	1	0	1	0	0	0	0	1	0	0		1	0	1	0	1	1
251	Ndola	Ndola Teaching Hospital	Clinical	Female	31	Yes	Single	Nurse	College Education	5	No	No	No	No	No	0	1	0	1	0	0	0	0	0	0	0	0	0	0	0	0	0	1	0	1	0	0	1	0	0	0	1	1	0		1	0	1	0
252	Ndola	Ndola Teaching Hospital	Clinical	Female	28	Kabelenga	Single	Nurse	College Education	2	No	No	No	No	No	0	1	1	1	0	1	1	0	0	0	0	0	0	0	0	0	0	1	0	1	0	1	0	1	0	0	1	0	1	0	1	0	1	1
253	Ndola	Ndola Teaching Hospital	Clinical	Female	43	Mushili	Married/Cohabiting	Nurse	College Education	18	No	No	No	Yes	No	1	1	0	0		0	0	0	0	0	0	0	0	0	0	0	0	0	0	0	0	0	0	0	0	0	1	0	1	1	1	0	1	0
254	Ndola	Ndola Teaching Hospital	Clinical	Female	40	Yes	Married/Cohabiting	Nurse	College Education	13	Yes	No	No	No	No	1	1	0	1	1	1	1	1	1	0	0	1	0	0	0	0	0	0	0	0	0	0	1	1	1	0			0		1	0	1	1
255	Ndola	Ndola Teaching Hospital	Clinical	Female	38	Town centre	Single	Nurse	College Education	12	No	No	No	No	No	0	1	0	1	0	1	1	1	0	0	0	1	0	0	0	0	0	0	0	0	0	0	0	0	0	0	0		1	0	1	1	1	1
256	Ndola	Ndola Teaching Hospital	Clinical	Female	27	Yes	Married/Cohabiting	Clinician	College Education	3	No	No	No	No	No	1	1	0	1	0	1	1	0	0	1	1	0	0	0	0	0	1	1	0	1	1	1	0	0	1	1	1	0	1	0	1	0	1	1
257	Ndola	Ndola Teaching Hospital	Clinical	Male	28	Northrise	Single	Clinician	University education	1	Yes	No	No	Yes	No	1	1	1	1	1	1	1	1	0	1	1	1	0	0	0	1	1	1	0	1	1	1	0	0	1	0	0		1	0	1	0	1	0
258	Ndola	Ndola Teaching Hospital	Clinical	Female	33	Jacaranda	Married/Cohabiting	Clinician	University education	2	Yes	No	No	No	No	1	1	0	1	0	1	1	0	1	1	1	1	1	0	0	0	1	1	0	1	1	1	1	0	1	0	0		1	0	1	0	1	0
259	Ndola	Ndola Teaching Hospital	Clinical	Female	28	Yes	Single	Clinician	University education	4	No	No	No	No	No	0	0	0	0		1	1	0	0	0	0	0	0	0	0	0	0	0	0	0	0	0	0	0	0	0	1	1	1	0	1	1	1	0
260	Ndola	Ndola Teaching Hospital	Clinical	Female	25	Yes	Single	Nurse	University education	1	No	No	No	No	No	0	1	0	1	0	1	1	1	0	1	0	1	0	0	0	0	0	0	0	0	0	0	0	0	0	0	0		0		1	0	1	0
261	Ndola	Ndola Teaching Hospital	Clinical	Male	29	Yes	Married/Cohabiting	Pharmacy staff	University education	2	Yes	No	No	No	No	1	1	0	1	1	1	1	1	0	1	1	1	1	0	0	0	0	1	0	1	1	0	1	1	1	0	1	1	1	0	1	0	1	0
262	Ndola	Ndola Teaching Hospital	Clinical	Male	24	Yes	Single	Nurse	College Education	2	No	No	No	No	No	1	1	1	1	1	1	1	1	0	1	1	1	0	0	0	0	1	1	0	0	1	0	0	0	1	0	0		1	0	1	0	1	0
263	Ndola	Ndola Teaching Hospital	Clinical	Male	30	Town center _ Chibukisho	Married/Cohabiting	Clinician	University education	3	Yes	No	Yes	Yes	Yes	1	1	1	1	0	1	1	1	1	1	1	1	1	1	0	1	1	0	0	0	1	0	1	0	1	0	0		1	0	1	1	0	1
264	Ndola	Ndola Teaching Hospital	Clinical	Male	27		Single	Clinician	University education	2	Yes	No	Yes	Yes	No	1	1	1	1	1	1	1	1	0	0	1	1	0	0	0	0	1	1	0	1	1	1	1	1	1	0	1	1	1	0	1	0	1	1
265	Ndola	Ndola Teaching Hospital	Clinical	Male	32	Kanini	Single	Clinician	University education	4	Yes	No	Yes	Yes	No	1	1	1	1	0	1	1	1	0	1	1	1	0	0	0	0	0	1	0	1	0	1	1	0	1	0	0		0		1	1	1	1
266	Ndola	Ndola Teaching Hospital	Clinical	Female	31	Chifubu	Single	Nurse	College Education	8	No	No	No	No	No	1	0	0	0		0	0	0	0	0	0	0	0	0	0	0	0	0	0	0	0	0	0	0	0	0	0		1	0	1	0	1	0
267	Ndola	Ndola Teaching Hospital	Clinical	Female	28	Dollar Hill extension	Married/Cohabiting	Nurse	College Education	8	No	No	No	No	No	1	1	1	1	0	1	1	0	0	0	0	0	0	0	0	0	0	0	0	0	0	0	0	0	0	0	0		1	1	0		1	1
268	Ndola	Ndola Teaching Hospital	Clinical	Female	28	Ndola pamodzi	Married/Cohabiting	Nurse	College Education	6	No	No	No	Yes	No	0	1	0	1	1	1	1	1	1	1	1	1	0	0	0	0	1	1	1	1	1	1	0	0	1	0	0		1	0	1	0	1	1
269	Ndola	Ndola Teaching Hospital	Clinical	Female	30	Twapya	Single	Nurse	College Education	7	No	No	No	No	No	0	1	0	1	0	0	0	0	0	0	0	0	0	0	0	0	0	0	0	0	0	0	0	0	0	0	1	0	1	0	0	1	1	0
270	Ndola	Ndola Teaching Hospital	Clinical	Male	27	Northrise Ndola	Single	Clinician	University education	2	Yes	No	Yes	No	No	1	1	1	1	1	1	0	1	1	1	1	1	0	0	0	0	1	1	1	1	1	1	1	0	1	0	0		1	0	1	0	1	1
271	Ndola	Ndola Teaching Hospital	Clinical	Female	25	Chifubu	Single	Nurse	College Education	2	No	No	No	No	No	0	0	0	0		0	0	0	0	0	0	0	0	0	0	0	0	0	0	0	0	0	0	0	0	0	1	0	1	0	1	0	1	1
272	Ndola	Ndola Teaching Hospital	Clinical	Female	40	Kanini	Married/Cohabiting	Nurse	University education	14	No	No	No	No	No	0	1	0	0		1	1	0	0	0	0	0	0	0	0	0	0	0	0	0	0	0	0	0	0	0	1	0	1	0		0	1	0
273	Ndola	Ndola Teaching Hospital	Clinical	Female	27	Nothrise	Divorced/Separation	Nurse	College Education	4	No	No	No	No	No	0	0	0	0		0	0	0	0	0	0	0	0	0	0	0	0	0	0	0	0	0	0	0	0	0	0		1	0	0	1	1	0
274	Ndola	Ndola Teaching Hospital	Laboratory	Female	40	Town centre	Married/Cohabiting	Nurse	College Education	17	No	No	No	No	No	0	1	1	0		1	1	1	0	0	0	1	0	0	0	0	1	0	1	1	1	1	0	0	1	0	0		1	0	1	0		0
275	Ndola	Ndola Teaching Hospital	Laboratory	Female	36	Pamozi	Single	Nurse	College Education	6	No	No	No	No	No	0	1	0	0		1	1	1	1	0	0	0	0	0	0	0	1	1	0	0	1	0	0	0	0	0	1	1	1	0	1	1	0	0
276	Ndola	Ndola Teaching Hospital	Laboratory	Female	25	Ndola Hospital	Single	Nurse	College Education	3	No	No	No	No	Yes	1	1	0	1	1	0	0	1	1	0	1	1	0	0	0	0	0	1	0	1	0	1	0	1	1	0	0		0		1	0	1	1
277	Ndola	Ndola Teaching Hospital	Laboratory	Female	41	Kanini	Married/Cohabiting	Nurse	College Education	5	No	No	No	No	No	1	1	0	1	0	1	1	0	0	1	0	0	0	0	0	0	0	0	0	0	0	0	0	0	0	0	1	0	1	0	1	0	1	1
278	Ndola	Ndola Teaching Hospital	Laboratory	Female	29	Tyapwa	Single	Nurse	College Education	5	No	No	No	No	No	0	1	0	1	0	1	1	1	0	1	0	0	0	0	0	0	0	1	0	0	0	0	1	1	1	0	0		1	0	1	0	1	1
279	Ndola	Ndola Teaching Hospital	Clinical	Male	32	Jacaranda	Married/Cohabiting	Clinician	University education	7	No	No	No	No	No	0	1	0	1	0	1	0	0	0	0	0	1	0	0	0	1	1	1	0	0	1	1	0	0	1	0	0		1	0	1	1	1	1
280	Ndola	Ndola Teaching Hospital	Clinical	Male	37	Kanini	Married/Cohabiting	Clinician	University education	8	No	No	No	Yes	No	1	1	0	1	1	1	1	1		0	1	0	0	0	0	0	0	1	0	1	0	0	1	0	1	0	0		1	0	1	0	1	1
281	Ndola	Ndola Teaching Hospital	Pharmacy	Male	27	Lubuto	Single	Pharmacy staff	University education	1	No	No	No	No	No	0	1	0	1	0	1	1	1	0	0	0	0	0	0	0	0	0	0	0	0	0	0	0	0	1	0	0		1	0	1	0	1	0
282	Ndola	Ndola Teaching Hospital	Pharmacy	Male	41	Yes	Widowed	Pharmacy staff	University education	15	Yes	No	No	No	Yes	0	1	0	1	1	1	1	0	0	0	1	0	0	0	0	0	0	0	0	0	0	0	1	0	1	0	0		1	0	1	1	1	1
283	Ndola	Ndola Teaching Hospital	Pharmacy	Male	29	Chifubu	Single	Pharmacy staff	College Education	3	No	No	No	No	Yes	1	1	0	1	0	0	0	0	0	0	0	0	0	0	0	0	0	0	0	0	0	0	1	0	0	0	1	1	1	0	1	0	1	0
284	Ndola	Ndola Teaching Hospital	Pharmacy	Female	34	Town centre	Married/Cohabiting	Pharmacy staff	University education	5	No	No	No	No	Yes	0	1	1	1	1	1	0	0	0	0	0	0	0	0	0	0	1	1	0	0	1	0	0	0	0	0	0		1	0	1	1	1	1
285	Ndola	Ndola Teaching Hospital	Pharmacy	Male	26	Yes	Single	Pharmacy staff	College Education	1	No	No	No	No	No	0	0	0	0		0	0	0	0	0	0	0	0	0	0	0	0	0	0	0	0	0	0	0	0	0	0		0		1	0	1	0
[truncated: 2 more columns]
